# Supplementary material for: Loss of HtrA1 serine protease induces synthetic modulation of aortic vascular smooth muscle cells
Source: PLoS One. 2018 May 16;13(5):e0196628. doi: 10.1371/journal.pone.0196628 (PMC5955505; doi:10.1371/journal.pone.0196628)
Supplement: S2 File — (XLSX) [file pone.0196628.s010.xlsx]

## Sheet: A. Cross-sectional area
S2 File. Supplementary data of Figure 2
A. Cross-sectional area
Weeks	WT	Number of sections	Cross-sectional area (mm2)	KO	Number of sections	Cross-sectional area (mm2)	p value (ttest WT vs KO, 95% significance)
16	1	6	320274	1	3	383438	0.244889
	2	6	474397	2	6	261751
	3	3	265475	3	3	524038
	4	4	322681	4	6	521803
				5	5	474924
	average		345707	average		433191
	SD		89768.6	SD		111483
24	1	5	348903	1	6	429686	0.216226
	2	8	273507	2	3	491073
	3	5	255442	3	6	416307
	4	5	481108	4	4	348340
	average		339740	average		421352
	SD		102570	SD		58556.7
40	1	8	347543	1	7	520642	0.0523895
	2	6	320660	2	7	530834
	3	6	434363	3	8	694095
	4	8	432385	4	4	493837
	5	6	359325	5	5	342912
	average		378855	average		516464
	SD		51708.5	SD		124909
52	1	3	420859	1	3	584344	0.00235855
	2	3	428193	2	3	537947
	3	3	414474	3	3	571352
	4	3	552669	4	3	524113
	5	3	425435	5	3	497887
	6	3	448040	6	3	432635
	7	3	391011	7	3	565226
	8	3	370702
	9	3	441105
	10	3	485086
	average		437757	average		530501
	SD		50896.9	SD		52458.5
60	1	5	404552	1	5	644548	0.648218
	2	5	484986	2	5	546813
	3	4	689587	3	5	448199
	4	5	387732	4	5	424231
	5	5	586979	5	4	514330
	6	5	420785	6	5	559135
	7	5	508064
	average		497526	average		522876
	SD		109351	SD		80090.2

## Sheet: B. Media thickness
S2 File. Supplementary data of Figure 2
B. Media thickness
Weeks	WT	Number of sections	Media thickness (mm)	KO	Number of sections	Media thickness (mm)	p value (ttest WT vs KO, 95% significance)
16	1	6	64.5097	1	2	68.1089	0.367787
	2	6	69.3869	2	6	51.2326
	3	3	66.3724	3	1	65.1417
	4	4	51.9489	4	6	83.8643
				5	5	84.8911
	average		63.0545	average		70.6477
	SD		7.6716	SD		14.0647
24	1	5	49.7883	1	6	67.2737	0.00126387
	2	8	46.7875	2	3	69.2174
	3	5	52.3826	3	6	64.8017
	4	5	58.7337	4	4	69.8792
	average		51.923	average		67.793
	SD		5.08355	SD		2.28022
40	1	8	54.3083	1	7	79.6048	0.415356
	2	6	73.4337	2	7	67.5766
	3	6	65.911	3	8	70.6435
	4	8	64.3791	4	4	60.2291
	5	6	51.9138	5	5	56.2913
	average		61.9892	average		66.869
	SD		8.83993	SD		9.12311
52	1	3	70.5372	1	3	78.9621	0.903429
	2	3	76.3458	2	3	75.0742
	3	3	70.3986	3	3	67.0833
	4	3	83.1768	4	3	73.6047
	5	3	59.7109	5	3	54.7567
	6	3	56.4292	6	3	54.0794
	7	3	65.3457	7	3	67.2629
	8	3	58.1185
	9	3	69.1428
	10	3	68.8142
	average		67.802	average		67.2605
	SD		8.30687	SD		9.73266
60	1	5	70.6394	1	5	97.4448	0.819681
	2	5	74.4446	2	5	82.6317
	3	4	86.4059	3	5	63.5918
	4	5	72.836	4	5	60.2545
	5	5	84.2208	5	4	76.6807
	6	5	66.6383	6	5	84.2422
	7	5	77.3743
	average		76.0799	average		77.4743
	SD		7.14745	SD		13.8643

## Sheet: C. Lumen diameter
S2 File. Supplementary data of Figure 2
C. Lumen diameter
Weeks	WT	Number of sections	Lumen diameter (mm)	KO	Number of sections	Lumen diameter (mm)	p value (ttest WT vs KO, 95% significance)
16	1	6	487.914	1	2	547.617	0.342614
	2	6	619.99	2	6	445.625
	3	3	430.286	3	1	643.984
	4	4	522.766	4	6	616.512
				5	5	590.02
	average		515.239	average		568.752
	SD		79.5674	SD		77.46
24	1	5	554.094	1	6	613.906	0.280357
	2	8	483.889	2	3	635.87
	3	5	434.6	3	6	598.302
	4	5	659.013	4	4	535.895
	average		532.899	average		595.993
	SD		97.3285	SD		42.9271
40	1	8	541.805	1	7	633.493	0.0602049
	2	6	483.326	2	7	672.943
	3	6	586.131	3	8	790.541
	4	8	594.092	4	4	648.234
	5	6	544.102	5	5	521.625
	average		549.891	average		653.367
	SD		44.1501	SD		96.1473
52	1	3	553.583	1	3	686.573	0.000728292
	2	3	590.552	2	3	659.141
	3	3	557.745	3	3	711.901
	4	3	659.698	4	3	661.37
	5	3	590.031	5	3	668.875
	6	3	633.276	6	3	611.932
	7	3	559.365	7	3	676.188
	8	3	545.344
	9	3	590.771
	10	3	638.828
	average		591.919	average		667.997
	SD		39.9696	SD		30.5671
60	1	5	555.438	1	5	689.194	0.302916
	2	5	619.128	2	5	643.562
	3	4	720.117	3	5	616.578
	4	5	478.909	4	5	594.438
	5	5	647.288	5	4	634.426
	6	5	568.719	6	5	660.953
	7	5	631.997
	average		603.085	average		639.858
	SD		77.0439	SD		33.2482

## Sheet: D. Medial VSMC number
S2 File. Supplementary data of Figure 2
D. Medial VSMC number
Weeks	WT	Number of sections	VSMC number	KO	Number of sections	VSMC number	p value (ttest WT vs KO, 95% significance)
16	1	6	295.333	1	2	395	0.412035
	2	6	323	2	6	251.667
	3	3	278.667	3	1	347
	4	4	260	4	6	296
				5	5	290
	average		289.25	average		315.933
	SD		26.731	SD		55.7152
24	1	5	268.5	1	6	303.333	0.0534032
	2	8	223.375	2	3	301
	3	5	202	3	6	263.167
	4	5	227.4	4	4	245.25
	average		230.319	average		278.188
	SD		27.7879	SD		28.6544
40	1	8	219.125	1	7	327.571	0.0238525	p value (ttest KO 40wo vs 52wo 95% significance)
	2	6	237.4	2	7	272.714
	3	6	245.5	3	8	273.714		0.0265078
	4	8	208.571	4	4	261.667
	5	6	272.8	5	5	272.4
	average		236.679	average		281.613
	SD		24.906	SD		26.1557
52	1	3	275.333	1	3	251	0.622686		p value (ttest KO 52wo vs 60wo 95% significance)
	2	3	238	2	3	205.667
	3	3	248	3	3	214.333			0.00134405
	4	3	296	4	3	199.333
	5	3	233.667	5	3	246.333
	6	3	215	6	3	268.333
	7	3	229	7	3	276.333
	8	3	225
	9	3	240
	10	3
	average		244.444	average		237.333
	SD		25.7045	SD		30.8911
60	1	5	215	1	5	191.4	0.00237904
	2	5	212	2	5	193.6
	3	4	310.333	3	5	159.4
	4	5	250.8	4	5	168.4
	5	5	240.4	5	4	181.5
	6	5	226.333	6	5	181.4
	7	5	215.4
	average		238.61	average		179.283
	SD		34.7634	SD		13.2285
