# Supplementary material for: Loss of HtrA1 serine protease induces synthetic modulation of aortic vascular smooth muscle cells
Source: PLoS One. 2018 May 16;13(5):e0196628. doi: 10.1371/journal.pone.0196628 (PMC5955505; doi:10.1371/journal.pone.0196628)
Supplement: S3 File — (XLSX) [file pone.0196628.s011.xlsx]

## Sheet: A. Rapid proliferation ...
S3 File. Supplementary data of Figure 3
A. Rapid proliferation of HtrA1-/- VSMCs
Representative data from 1 of 3 batches (batch code #3), passage 7
Incubation time (h)	Treatment	Media				Wild type (WT)																p value (ttest WT vs KO, 95% significance)
		A450 nm				A450 nm										fold to 0h
						cells				corrected
		1	2	3	average	1	2	3	4	1	2	3	4	average	stdev	1	2	3	4	average	stdev
0	10%FBS	0.161	0.16	0.159	0.16	0.51	0.509	0.526	0.506	0.35	0.349	0.366	0.346	0.35275	0.00899537	0.992204	0.989369	1.03756	0.980865	1	0
	5% FBS	0.164	0.165	0.162	0.163667	0.459	0.443	0.408	0.429	0.295333	0.279333	0.244333	0.265333	0.271083	0.0216391	1.08946	1.03043	0.901322	0.978789	1	0
	0%FBS	0.162	0.163	0.164	0.163	0.329	0.343	0.32	0.281	0.166	0.18	0.157	0.118	0.15525	0.0265754	1.06924	1.15942	1.01127	0.760064	1	0
24	10%FBS	0.154	0.16	0.165	0.159667	0.675	0.696	0.65	0.635	0.515333	0.536333	0.490333	0.475333	0.504333	0.0269691	1.4609	1.52043	1.39003	1.34751	1.42972	0.0764539	0.301673
	5% FBS	0.156	0.163	0.162	0.160333	0.386	0.491	0.3		0.225667	0.330667	0.139667		0.232	0.0956574	0.832462	1.2198	0.515217		0.855825	0.352871	0.0204773
	0%FBS	0.164	0.166	0.166	0.165333	0.27	0.311	0.352		0.104667	0.145667	0.186667		0.145667	0.041	0.674181	0.938272	1.20236		0.938272	0.26409	0.000951811
48	10%FBS	0.154	0.157	0.16	0.157	0.766	0.737	0.75	0.733	0.609	0.58	0.593	0.576	0.5895	0.0148885	1.72644	1.64422	1.68108	1.63288	1.67116	0.0422069	0.00412267
	5% FBS	0.143	0.151	0.174	0.156	0.257		0.495	0.379	0.101		0.339	0.223	0.221	0.119013	0.372579		1.25054	0.822625	0.815247	0.439026	0.0123329
	0%FBS	0.156	0.16	0.171	0.162333	0.362	0.343	0.339	0.329	0.199667	0.180667	0.176667	0.166667	0.180917	0.0138173	1.2861	1.16371	1.13795	1.07354	1.16532	0.0890001	1.87811e-05
72	10%FBS	0.148	0.15	0.151	0.149667	0.891	0.874	0.961	0.859	0.741333	0.724333	0.811333	0.709333	0.746583	0.0451027	2.10158	2.05339	2.30002	2.01087	2.11647	0.12786	0.0184336
	5% FBS	0.146	0.151	0.15	0.149		0.86	0.816	0.839		0.711	0.667	0.69	0.689333	0.0220076		2.62281	2.4605	2.54534	2.54288	0.0811838	0.00916197
	0%FBS	0.154	0.158	0.161	0.157667	0.316	0.287	0.353	0.379	0.158333	0.129333	0.195333	0.221333	0.176083	0.0404918	1.01986	0.833065	1.25819	1.42566	1.13419	0.260817	0.0901434
96	10%FBS	0.147	0.145	0.148	0.146667	1.001	0.99	0.903	0.941	0.854333	0.843333	0.756333	0.794333	0.812083	0.0454047	2.42192	2.39074	2.14411	2.25183	2.30215	0.128716	0.00367656
	5% FBS	0.138	0.146	0.146	0.143333	0.704	0.856	0.958		0.560667	0.712667	0.814667		0.696	0.127818	2.06824	2.62896	3.00523		2.56748	0.471507	0.00424802
	0%FBS	0.152	0.158	0.159	0.156333		0.336	0.366	0.365		0.179667	0.209667	0.208667	0.199333	0.0170392		1.15727	1.35051	1.34407	1.28395	0.109753	0.0124893
Incubation time (h)	Treatment	Media				HtrA1-/- (KO)
		A450 nm				A450 nm										fold to 0h
						cells				corrected
		1	2	3	average	1	2	3	4	1	2	3	4	average	stdev	1	2	3	4	average	stdev
0	10%FBS	0.161	0.16	0.159	0.16	0.345	0.347	0.337	0.328	0.185	0.187	0.177	0.168	0.17925	0.00865544	1.03208	1.04324	0.987448	0.937238	1	0
	5% FBS	0.164	0.165	0.162	0.163667	0.329	0.264	0.307	0.268	0.165333	0.100333	0.143333	0.104333	0.128333	0.0313794	1.28831	0.781818	1.11688	0.812987	1	0
	0%FBS	0.162	0.163	0.164	0.163	0.207	0.221	0.226	0.235	0.044	0.058	0.063	0.072	0.05925	0.0117011	0.742616	0.978903	1.06329	1.21519	1	0
24	10%FBS	0.154	0.16	0.165	0.159667	0.473	0.45	0.466	0.378	0.313333	0.290333	0.306333	0.218333	0.282083	0.0435766	1.74802	1.61971	1.70897	1.21804	1.57369	0.243105
	5% FBS	0.156	0.163	0.162	0.160333	0.37	0.405	0.385	0.323	0.209667	0.244667	0.224667	0.162667	0.210417	0.034913	1.63377	1.90649	1.75065	1.26753	1.63961	0.272049
	0%FBS	0.164	0.166	0.166	0.165333	0.296	0.298	0.294	0.274	0.130667	0.132667	0.128667	0.108667	0.125167	0.0111206	2.20534	2.2391	2.17159	1.83404	2.11252	0.187689
48	10%FBS	0.154	0.157	0.16	0.157	0.498	0.486	0.48		0.341	0.329	0.323		0.331	0.00916515	1.90237	1.83543	1.80195		1.84658	0.0511306
	5% FBS	0.143	0.151	0.174	0.156	0.41	0.428	0.39		0.254	0.272	0.234		0.253333	0.0190088	1.97922	2.11948	1.82338		1.97403	0.14812
	0%FBS	0.156	0.16	0.171	0.162333	0.295	0.301	0.288	0.311	0.132667	0.138667	0.125667	0.148667	0.136417	0.00974252	2.2391	2.34037	2.12096	2.50914	2.30239	0.164431
72	10%FBS	0.148	0.15	0.151	0.149667	0.637	0.601	0.569		0.487333	0.451333	0.419333		0.452667	0.0340196	2.71874	2.5179	2.33938		2.52534	0.189789
	5% FBS	0.146	0.151	0.15	0.149	0.63	0.549	0.589		0.481	0.4	0.44		0.440333	0.040501	3.74805	3.11688	3.42857		3.43117	0.315592
	0%FBS	0.154	0.158	0.161	0.157667	0.278	0.258	0.264	0.219	0.120333	0.100333	0.106333	0.0613333	0.0970833	0.0252636	2.03094	1.69339	1.79466	1.03516	1.63854	0.42639
96	10%FBS	0.147	0.145	0.148	0.146667	0.639	0.645	0.622		0.492333	0.498333	0.475333		0.488667	0.0119304	2.74663	2.7801	2.65179		2.72617	0.0665571
	5% FBS	0.138	0.146	0.146	0.143333	0.696	0.676	0.673		0.552667	0.532667	0.529667		0.538333	0.0125033	4.30649	4.15065	4.12727		4.19481	0.0974286
	0%FBS	0.152	0.158	0.159	0.156333	0.258	0.266	0.284		0.101667	0.109667	0.127667		0.113	0.0133167	1.71589	1.85091	2.15471		1.90717	0.224754

## Sheet: B. Rapid migration ...
S3 File. Supplementary data of Figure 3
B. Rapid migration of HtrA1-/- VSMCs
b. Cell migration by a modified Boyden chamber assay
Representative data from batch code #2, passage 12
Sample	Migrated cell number/well			Average	SD	p value (ttest WT vs KO, 95% significance)
	1	2	3
WT	111	141	233	161.667	63.5715	0.0199411
KO	422	851	671	648	215.423

## Sheet: C. Production of MMPs ...
S3 File. Supplementary data of Figure 3
C. Production of MMPs by isolated HtrA1-/- mouse VSMCs
a. Increased MMP9 in the culture media of HtrA1-/- VSMCs
Sample	pro MMP9 area			Relative band density			Average	SD	p value (ttest WT vs KO, 95% significance)
	#1 (P12)	#2 (P14)	#3 (P14)	#1 (P12)	#2 (P14)	#3 (P14)
WT	1144	230	534	1	1	1	1	-	0.0476058
KO	5895	2880	10061	5.15297	12.5217	18.8408	12.1718	6.85063
b. MMP mRNA expression in WT and HtrA1-/- VSMCs
Data from batch code #1, passage 10
Sample	gapdh concentration				Normalization factor
	1	2	3	Average
WT	335.6	301.3	267.3	301.4	1.42
KO	209.3	198.9	226.7	211.6	1
Sample	mmp2 concentration
	1	2	3
WT	306.6	294.3	296.8
KO	254.3	222.8	260.2
Sample	Normalized mmp2 concentration				Relative mRNA amount			Average	SD	p value (ttest WT vs KO, 95% significance)
	1	2	3	Average	1	2	3
WT	215.915	207.254	209.014	210.728	1	1	1	1	-	0.074251
KO	254.3	222.8	260.2	245.767	1.17778	1.07501	1.37	1.2076	0.149738
Sample	mmp9 concentration
	1	2	3
WT	56.87	45.5	55.48
KO	279.5	272.6	272.6
Sample	Normalized mmp9 concentration				Relative mRNA amount			Average	SD	p value (ttest WT vs KO, 95% significance)
	1	2	3	Average	1	2	3
WT	40.0493	32.0423	39.0704	37.054	1	1	1	1	-	0.00611859
KO	279.5	272.6	272.6	274.9	6.9789	8.50752	6.97714	7.48785	0.883054
