# Supplementary material for: Loss of HtrA1 serine protease induces synthetic modulation of aortic vascular smooth muscle cells
Source: PLoS One. 2018 May 16;13(5):e0196628. doi: 10.1371/journal.pone.0196628 (PMC5955505; doi:10.1371/journal.pone.0196628)
Supplement: S4 File — (XLSX) [file pone.0196628.s012.xlsx]

## Sheet: A. Effects of PDGF... prolif.
S4 File. Supplementary data of Figure 4
A. Effects of PDGF-BB or IGF-1 on VSMC proliferation
Representative data from 1 of 3 batches (batch code #3), passage 7
Incubation time (h)	Treatment	Media				Wild type (WT)																p value (ttest WT vs KO, 95% significance)
		A450 nm				A450 nm										fold to 0h
						cells				corrected
		1	2	3	average	1	2	3	4	1	2	3	4	average	stdev	1	2	3	4	average	stdev
0	Control (0.5%FBS)	0.158	0.159	0.16	0.159	0.33	0.4	0.372	0.333	0.171	0.241	0.213	0.174	0.19975	0.0335	0.85607	1.20651	1.06633	0.871089	1	0
	IGF-1	0.158	0.159	0.16	0.159	0.33	0.4	0.372	0.333	0.171	0.241	0.213	0.174	0.19975	0.0335	0.85607	1.20651	1.06633	0.871089	1	0
	PDGF-BB	0.158	0.159	0.16	0.159	0.33	0.4	0.372	0.333	0.171	0.241	0.213	0.174	0.19975	0.0335	0.85607	1.20651	1.06633	0.871089	1	0
24	Control (0.5%FBS)	0.154	0.161	0.161	0.158667	0.392	0.322	0.374		0.233333	0.163333	0.215333		0.204	0.0363501	1.16813	0.817689	1.07801		1.02128	0.181978	0.0591101
	IGF-1	0.172	0.172	0.174	0.172667	0.413	0.52	0.504	0.524	0.240333	0.347333	0.331333	0.351333	0.317583	0.0522199	1.20317	1.73884	1.65874	1.75887	1.5899	0.261426	0.0482392
	PDGF-BB	0.168	0.174	0.177	0.173	0.522	0.51	0.463	0.456	0.349	0.337	0.29	0.283	0.31475	0.0331097	1.74718	1.68711	1.45181	1.41677	1.57572	0.165756	0.0206758
48	Control (0.5%FBS)	0.148	0.157	0.189	0.164667	0.37	0.384	0.402	0.416	0.205333	0.219333	0.237333	0.251333	0.228333	0.020166	1.02795	1.09804	1.18815	1.25824	1.1431	0.100956	0.0300433
	IGF-1	0.157	0.168	0.187	0.170667	0.51	0.527	0.504	0.51	0.339333	0.356333	0.333333	0.339333	0.342083	0.00991211	1.69879	1.7839	1.66875	1.69879	1.71256	0.0496226	0.984878
	PDGF-BB	0.159	0.2	0.207	0.188667	0.621	0.636	0.614	0.599	0.432333	0.447333	0.425333	0.410333	0.428833	0.0153731	2.16437	2.23947	2.12933	2.05423	2.14685	0.0769619	0.0577418
72	Control (0.5%FBS)	0.149	0.155	0.155	0.153	0.446	0.475	0.511	0.479	0.293	0.322	0.358	0.326	0.32475	0.0266004	1.46683	1.61202	1.79224	1.63204	1.62578	0.133169	0.759883
	IGF-1	0.155	0.161	0.16	0.158667	0.609	0.592	0.622	0.575	0.450333	0.433333	0.463333	0.416333	0.440833	0.0204369	2.25448	2.16938	2.31957	2.08427	2.20693	0.102312	0.194009
	PDGF-BB	0.149	0.159	0.161	0.156333	0.547		0.527	0.546	0.390667		0.370667	0.389667	0.383667	0.0112694	1.95578		1.85565	1.95077	1.92073	0.0564177	0.00013262
96	Control (0.5%FBS)	0.144	0.156	0.155	0.151667	0.462	0.394	0.421	0.383	0.310333	0.242333	0.269333	0.231333	0.263333	0.0351663	1.55361	1.21318	1.34835	1.15811	1.31831	0.176051	0.00988057
	IGF-1	0.145	0.157	0.159	0.153667	0.441	0.495		0.482	0.287333	0.341333		0.328333	0.319	0.0281839	1.43846	1.7088		1.64372	1.597	0.141096	0.00599555
	PDGF-BB	0.138	0.152	0.156	0.148667	0.758	0.791		0.674	0.609333	0.642333		0.525333	0.592333	0.0603241	3.05048	3.21569		2.62995	2.96537	0.301998	0.0105117
Incubation time (h)	Treatment	Media				HtrA1-/- (KO)
		A450 nm				A450 nm										fold to 0h
						cells				corrected
		1	2	3	average	1	2	3	4	1	2	3	4	average	stdev	1	2	3	4	average	stdev
0	Control (0.5%FBS)	0.158	0.159	0.16	0.159	0.277	0.266	0.261	0.241	0.118	0.107	0.102	0.082	0.10225	0.0150638	1.15403	1.04645	0.997555	0.801956	1	0
	IGF-1	0.158	0.159	0.16	0.159	0.277	0.266	0.261	0.241	0.118	0.107	0.102	0.082	0.10225	0.0150638	1.15403	1.04645	0.997555	0.801956	1	0
	PDGF-BB	0.158	0.159	0.16	0.159	0.277	0.266	0.261	0.241	0.118	0.107	0.102	0.082	0.10225	0.0150638	1.15403	1.04645	0.997555	0.801956	1	0
24	Control (0.5%FBS)	0.154	0.161	0.161	0.158667	0.312	0.296	0.293	0.275	0.153333	0.137333	0.134333	0.116333	0.135333	0.0151658	1.49959	1.34311	1.31377	1.13773	1.32355	0.14832
	IGF-1	0.172	0.172	0.174	0.172667	0.4	0.393	0.36		0.227333	0.220333	0.187333		0.211667	0.021362	2.22331	2.15485	1.83211		2.07009	0.208919
	PDGF-BB	0.168	0.174	0.177	0.173	0.427	0.391	0.375	0.357	0.254	0.218	0.202	0.184	0.2145	0.0297714	2.48411	2.13203	1.97555	1.79951	2.0978	0.291162
48	Control (0.5%FBS)	0.148	0.157	0.189	0.164667	0.302	0.306	0.288	0.311	0.137333	0.141333	0.123333	0.146333	0.137083	0.00987843	1.34311	1.38223	1.20619	1.43113	1.34067	0.0966105
	IGF-1	0.157	0.168	0.187	0.170667	0.37	0.344	0.353	0.317	0.199333	0.173333	0.182333	0.146333	0.175333	0.0221359	1.94947	1.69519	1.78321	1.43113	1.71475	0.216488
	PDGF-BB	0.159	0.2	0.207	0.188667	0.444	0.434	0.405	0.441	0.255333	0.245333	0.216333	0.252333	0.242333	0.0178326	2.49715	2.39935	2.11573	2.46781	2.37001	0.174402
72	Control (0.5%FBS)	0.149	0.155	0.155	0.153	0.352	0.335	0.297	0.267	0.199	0.182	0.144	0.114	0.15975	0.0381958	1.94621	1.77995	1.40831	1.11491	1.56235	0.373553
	IGF-1	0.155	0.161	0.16	0.158667	0.453	0.46	0.362		0.294333	0.301333	0.203333		0.266333	0.0546717	2.87857	2.94703	1.98859		2.60473	0.534687
	PDGF-BB	0.149	0.159	0.161	0.156333	0.553	0.523	0.514		0.396667	0.366667	0.357667		0.373667	0.0204206	3.87938	3.58598	3.49796		3.65444	0.199712
96	Control (0.5%FBS)	0.144	0.156	0.155	0.151667	0.332	0.325	0.346	0.263	0.180333	0.173333	0.194333		0.182667	0.0106927	1.76365	1.69519	1.90057		1.78647	0.104574
	IGF-1	0.145	0.157	0.159	0.153667	0.459	0.473	0.4	0.33	0.305333	0.319333	0.246333		0.290333	0.0387427	2.98615	3.12306	2.40913		2.83945	0.378902
	PDGF-BB	0.138	0.152	0.156	0.148667	0.551		0.536	0.587	0.402333		0.387333	0.438333	0.409333	0.0262107	3.9348		3.7881	4.28688	4.00326	0.256339

## Sheet: B. Effects of PDGF... migration
S4 File. Supplementary data of Figure 3
B. Effects of PDGF-BB or IGF-1 on VSMC migration
b. Cell migration by a modified Boyden chamber assay
Representative data from batch code #2, passage 9
Sample	Treatment	Migrated cell number/well			Average	SD	p value (ttest WT vs KO, 95% significance)
		1	2	3
WT	Control (0.5%FBS)	9	19	47	25	19.6977	0.258589
	IGF-1	13	21	10	14.6667	5.68624	0.252597
	PDGF-BB	23	122	23	56	57.1577	0.0561491
KO	Control (0.5%FBS)	63	95	17	58.3333	39.2088
	IGF-1	83	367	21	157	184.488
	PDGF-BB	765	743	189	565.667	326.388
