# Supplementary material for: Loss of HtrA1 serine protease induces synthetic modulation of aortic vascular smooth muscle cells
Source: PLoS One. 2018 May 16;13(5):e0196628. doi: 10.1371/journal.pone.0196628 (PMC5955505; doi:10.1371/journal.pone.0196628)
Supplement: S5 File — (XLSX) [file pone.0196628.s013.xlsx]

## Sheet: A. Effects of H2O2...cell viab.
S5 File. Supplementary data of Figure 5
A. Effects of H2O2 on cell viability of WT and HtrA1-/- mouse VSMCs
Representative data from batch code #1, passage 10
Treatment (in 0.1% FBS)	Wild type (WT)													p value (ttest WT vs KO, 95% significance)
	A450 nm								cell viabilty to control (0 mM)
	cells				corrected
	1	2	3	average	1	2	3	average	1	2	3	average	SE
0 mM H2O2	0.407	0.466	0.405	0.426	0.184	0.243	0.182	0.203	90.6404	119.704	89.6552	100	-	1
0.1 mM H2O2	0.439	0.465	0.439	0.447667	0.216	0.242	0.216	0.224667	106.404	119.212	106.404	110.673	2.33839	0.0025564
0.3 mM H2O2	0.373	0.397	0.397	0.389	0.15	0.174	0.174	0.166	73.8916	85.7143	85.7143	81.7734	2.15851	7.46012e-05
1 mM H2O2	0.28	0.28	0.268	0.276	0.057	0.057	0.045	0.053	28.0788	28.0788	22.1675	26.1084	1.07926	0.69657
2 mM H2O2	0.283	0.284	0.289	0.285333	0.06	0.061	0.066	0.0623333	29.5567	30.0493	32.5123	30.7061	0.500754	0.0525378
Blanko	0.223	0.223	0.223	0.223
Treatment (in 0.1% FBS)	HtrA1-/- (KO)
	A450 nm								cell viabilty to control (0 mM)
	cells				corrected
	1	2	3	average	1	2	3	average	1	2	3	average	SE
0 mM H2O2	0.403	0.436	0.431	0.423333	0.183	0.216	0.211	0.203333	90	106.23	103.77	100	-
0.1 mM H2O2	0.367	0.352	0.328	0.349	0.147	0.132	0.108	0.129	72.2951	64.918	53.1148	63.4426	3.05947
0.3 mM H2O2	0.24	0.249	0.246	0.245	0.02	0.029	0.026	0.025	9.83607	14.2623	12.7869	12.2951	0.712691
1 mM H2O2	0.272	0.273	0.269	0.271333	0.052	0.053	0.049	0.0513333	25.5738	26.0656	24.0984	25.2459	0.323745
2 mM H2O2	0.288	0.287	0.292	0.289	0.068	0.067	0.072	0.069	33.4426	32.9508	35.4098	33.9344	0.411472
Blanko	0.226	0.215	0.215	0.22

## Sheet: B. Effects of H2O2...cell death
S5 File. Supplementary data of Figure 5
B. Effects of H2O2 on cell death of WT and HtrA1-/- mouse VSMCs
Representative data from batch code #1, passage 10
0.1 mM H2O2							p value (ttest WT vs KO, 95% significance)
Sample	Well	Cell number			Frequency (%) of
		Necrosis (red)	Apoptosis (green)	Total (DAPI)	Necrosis	Apoptosis	Necrosis	Apoptosis
WT	1	0	1	56	0	1.78571	0.155187	0.108657
	2	1	0	48	2.08333	0
	3	1	0	43	2.32558	0
	4	2	8	49	4.08163	16.3265
	Average				2.12264	4.52806
	SE				0.835962	3.95528
KO	1	2	7	84	2.38095	8.33333
	2	6	9	97	6.18557	9.27835
	3	1	8	18	5.55556	44.4444
	4	1	10	37	2.7027	27.027
	Average				4.20619	22.2708
	SE				0.971712	8.55058
0.3 mM H2O2							p value (ttest WT vs KO, 95% significance)
Sample	Well	Cell number			Frequency (%) of
		Necrosis (red)	Apoptosis (green)	Total (DAPI)	Necrosis	Apoptosis	Necrosis	Apoptosis
WT	1	0	4	41	0	9.7561	0.0132573	0.00218137
	2	2	10	43	4.65116	23.2558
	3	2	4	60	3.33333	6.66667
	Average				2.6615	13.2262
	SE				1.38406	5.0935
KO	1	7	29	59	11.8644	49.1525
	2	5	25	53	9.43396	47.1698
	3	5	31	59	8.47458	52.5424
	Average				9.92432	49.6216
	SE				1.00881	1.56856

## Sheet: C. Effects of H2O2...apoptosis
S5 File. Supplementary data of Figure 5
C. Effects of H2O2 on apoptosis of WT and HtrA1-/- mouse VSMCs
Representative data from batch code #1, passage 10
0.1 mM H2O2					p value (ttest WT vs KO, 95% significance)
Sample	Well	Cell number		Frequency of apoptosis (%)
		Apoptosis (red)	Total (DAPI)
WT	1	0	55	0	0.00815258
	2	0	71	0
	3	0	14	0
	4	0	19	0
	5	0	15	0
	Average			0
	SE			0
KO	1	1	84	1.19048
	2	1	97	1.03093
	3	1	18	5.55556
	4	2	37	5.40541
	5	1	24	4.16667
	Average			3.46981
	SE			0.993126
0.3 mM H2O2					p value (ttest WT vs KO, 95% significance)
Sample	Well	Cell number		Frequency of apoptosis (%)
		Apoptosis (red)	Total (DAPI)
WT	1	3	50	6	0.0046976
	2	0	52	0
	3	2	32	6.25
	4	2	35	5.71429
	5	1	49	2.04082
	Average			4
	SE			1.3
KO	1	28	119	23.5294
	2	16	106	15.0943
	3	19	123	15.4472
	4	9	87	10.3448
	5	20	79	25.3165
	6	7	85	8.23529
	Average			14.9
	SE			2.9
