# Supplementary material for: Loss of HtrA1 serine protease induces synthetic modulation of aortic vascular smooth muscle cells
Source: PLoS One. 2018 May 16;13(5):e0196628. doi: 10.1371/journal.pone.0196628 (PMC5955505; doi:10.1371/journal.pone.0196628)
Supplement: S6 File — (XLSX) [file pone.0196628.s014.xlsx]

## Sheet: C. Uneven thickening...
S6 File. Supplementary data of Figure 6
C. Uneven thickening of aortic media of 52-wo HtrA1-/- mice
b. Calculation of the incidence of uneven thickening and the ratio of thickest-to-thinnest media
Wild type (WT)						HtrA1-/- (KO)
Mouse #	Section #	Length (pixel)		Ratio thickest to thinnest	Section with ratio 2.5 or > (=1, <2.5 =0)	Mouse #	Section #	Length (pixel)		Ratio thickest to thinnest	Section with ratio 2.5 or > (=1, <2.5 =0)
		Thickest	Thinnest					Thickest	Thinnest
1	1	74.23	30.97	2.39684	0	1	1	82.88	35.54	2.33202	0
	2	64.29	33.93	1.89478	0		2	80.72	35.79	2.25538	0
	3	68.7	28.39	2.41987	0		3	77.58	30.09	2.57827	1
	average			2.23716			average			2.38855
	stdev			0.296732			stdev			0.168704
2	1	52.94	27.51	1.92439	0	2	1	66.26	29.05	2.2809	0
	2	58.02	38.28	1.51567	0		2	66.76	31.37	2.12815	0
	3	64.11	30.42	2.1075	0		3	75.44	34.98	2.15666	0
	average			1.84919			average			2.18857
	stdev			0.302993			stdev			0.0812186
3	1	65.18	29.16	2.23525	0	3	1	63.21	21.63	2.92233	1
	2	60.9	26.78	2.27409	0		2	68.16	23.63	2.88447	1
	3	62.34	30.81	2.02337	0		3	65.94	18.44	3.57592	1
	average			2.17757			average			3.12757
	stdev			0.134945			stdev			0.388742
4	1	56.79	26.57	2.13737	0	4	1	82.48	21.94	3.75934	1
	2	55.93	33.06	1.69177	0		2	83.22	24.73	3.36514	1
	3	52	21.4	2.42991	0		3	70.79	28.98	2.44272	0
	average			2.08635			average			3.18907
	stdev			0.371703			22.42			0.675742
5	1	89.98	39.17	2.29717	0	5	1	75.71	22.42	3.3769	1
	2	61.75	23.18	2.66393	1		2	82.54	26.91	3.06726	1
	3	59.41	34.38	1.72804	0		3	48.02	18.54	2.59008	1
	average			2.22971			average			3.01141
	stdev			0.471579			stdev			0.396372
6	1	56.97	17.86	3.18981	1	6	1	63.72	17.44	3.65367	1
	2	61.45	25.43	2.41644	0		2	69.91	18.44	3.79121	1
	3	58.82	16.56	3.55193	1		3	50.89	20.93	2.43144	0
	average			3.05273			average			3.29211
	stdev			0.580027			stdev			0.748528
7	1	55.14	18.13	3.04137	1	7	1	90.29	24.5	3.68531	1
	2	47.94	24.5	1.95673	0		2	91.58	16.44	5.57056	1
	3	46.33	26.1	1.7751	0		3	91.16	8.91	10.2312	1
	average			2.25773			average			6.49569
	stdev			0.684698			stdev			3.36958
8	1	54.39	25.03	2.17299	0	8	1	98.61	20.32	4.85285	1
	2	60.94	28.46	2.14125	0		2	80.84	25.26	3.20032	1
	3	58.3	23.42	2.48933	0		3	81.25	24.53	3.31227	1
	average			2.26786			average			3.78848
	stdev			0.192453			stdev			0.923473
9	1	54.44	22.85	2.38249	0
	2	55.15	25.72	2.14425	0
	3	51.96	25.4	2.04567	0
	average			2.1908
	stdev			0.173172
10	1	77.76	27.67	2.81026	1
	2	66.4	42.7	1.55504	0
	3	58.31	30.58	1.9068	0
	average			2.0907
	stdev			0.31029
Average of thickness-to-thinnest ratio				2.24398		Average of thickness-to-thinnest ratio				3.43518
SD				0.31029		SD				1.33611
Incidence of uneven thickening (section with ratio of 2.5 or >)					5	Incidence of uneven thickening (section with ratio of 2.5 or >)					17
Total section number					30	Total section number					24
Percentage of uneven thickening					0.166667	Percentage of uneven thickening					0.708333
p value (ttest of thickest-to-thinnest ratio WT vs KO, 95% significance)											0.014

## Sheet: D. Elastic fiber degradation...
S6 File. Supplementary data of Figure 6
D. Elastic fiber degradation in the aortic media of 52-wo HtrA1-/- mice
Sections with the highest thickest-to-thinnest ratio from each mouse (see S6 File. C) were analyzed
WT											p value (nonparametric U-test (Mann-Whitney) of grading WT vs KO, 95% significance)
Mouse #	Section #	Incidence of				Total incidence (score)	Grading of elastic fiber degradation
		Intimal protrusion	Discontinue of internal elastic lamina	Branching of elastic fiber	Discontinue of elastic fiber		Grade 1 (score 0-7)	Grade 2 (score 8-15)	Grade 3 (score 16-23)	Grade 4 (score 24 or >)
1	3	0	1	4	5	10		2			0.02088
2	3	0	2	3	3	8		2
3	2	0	1	7	1	9		2
4	3	0	1	5	7	13		2
5	2	0	1	7	5	13		2
6	3	0	1	1	4	6	1
7	1	0	0	3	5	8		2
8	3	0	0	4	6	10		2
9	1	0	1	5	3	9		2
10	1	0	2	9	3	14		2
Grade average							1.9
SD							0.316228
KO
Mouse #	Section #	Incidence of				Total incidence (score)	Grading of elastic fiber degradation
		Intimal protrusion	Discontinue of internal elastic lamina	Branching of elastic fiber	Discontinue of elastic fiber		Grade 1 (score 0-7)	Grade 2 (score 8-15)	Grade 3 (score 16-23)	Grade 4 (score 24 or >)
1	3	0	2	10	8	20			3
2	1	0	1	4	8	13		2
3	3	0	2	4	5	11		2
4	1	0	4	10	9	23			3
5	1	0	2	14	8	24				4
6	2	0	3	4	7	14		2
7	3	1	3	10	12	26				4
8	1	2	3	11	9	25				4
Grade average							3
SD							0.92582
